# Supplementary material for: Biomarkers Associated with Thrombosis in Patients with Peripherally Inserted Central Catheter: A Systematic Review and Meta-Analysis
Source: J Clin Med. 2023 Jul 4;12(13):4480. doi: 10.3390/jcm12134480 (PMC10342538; doi:10.3390/jcm12134480)
Supplement: Supplementary file 1 [file jcm-12-04480-s001.zip]

Archive with 1 entries (1 files):
- jcm-2363003-supplementary.pdf
